# Supplementary material for: A Systematic Review and Meta-Analysis of Mean Platelet Volume and Platelet Distribution Width in Patients with Obstructive Sleep Apnoea Syndrome
Source: Biomedicines. 2024 Jan 24;12(2):270. doi: 10.3390/biomedicines12020270 (PMC10887137; doi:10.3390/biomedicines12020270)
Supplement: Supplementary file 1 [file biomedicines-12-00270-s001.zip]

Archive with 1 entries (1 files):
- biomedicines-2789501-supplementary.pdf
